# Supplementary material for: Enhanced Energy Storage Performance in Na0.5Bi0.5TiO3-Based Relaxor Ferroelectric Ceramics via Compositional Tailoring
Source: Materials (Basel). 2022 Aug 25;15(17):5881. doi: 10.3390/ma15175881 (PMC9457184; doi:10.3390/ma15175881)
Supplement: Supplementary file 1 [file materials-15-05881-s001.zip]

Archive with 1 entries (1 files):
- materials-1843726-supplementary.pdf
